# Supplementary material for: Mammary Tumorigenesis and Metabolome in Male Adipose Specific Monocyte Chemotactic Protein-1 Deficient MMTV-PyMT Mice Fed a High-Fat Diet
Source: Front Oncol. 2021 Sep 9;11:667843. doi: 10.3389/fonc.2021.667843 (PMC8458874; doi:10.3389/fonc.2021.667843)
Supplement: Supplementary file 1 [file Table_1.xlsx]

## Sheet: 34B supplemental table 1
Supplemental Table S1. Metabolites identified in plasma from MMTV-PyMT mice with or without adipose monocyte chemotactic protein-1 knockout (MCP1 KO or WT) and fed the AIN93G or the high-fat diet (HFD).
id	164	167	179	203	208	218	29	49	59	62	101	110	142	156	171	173	186	31	38	63	18	281	282	314	321	347	348	82	87	98	2	354	50	587	609	616	64	718	729	9
diet	AIN93G	AIN93G	AIN93G	AIN93G	AIN93G	AIN93G	AIN93G	AIN93G	AIN93G	AIN93G	HFD	HFD	HFD	HFD	HFD	HFD	HFD	HFD	HFD	HFD	AIN93G	AIN93G	AIN93G	AIN93G	AIN93G	AIN93G	AIN93G	AIN93G	AIN93G	AIN93G	HFD	HFD	HFD	HFD	HFD	HFD	HFD	HFD	HFD	HFD
genotype	MCP1 KO	MCP1 KO	MCP1 KO	MCP1 KO	MCP1 KO	MCP1 KO	MCP1 KO	MCP1 KO	MCP1 KO	MCP1 KO	MCP1 KO	MCP1 KO	MCP1 KO	MCP1 KO	MCP1 KO	MCP1 KO	MCP1 KO	MCP1 KO	MCP1 KO	MCP1 KO	WT	WT	WT	WT	WT	WT	WT	WT	WT	WT	WT	WT	WT	WT	WT	WT	WT	WT	WT	WT
xylose	5762	5128	5028	4547	5320	5286	6158	4758	8499	5261	6208	5382	5201	4444	5476	6625	4809	5037	4658	3912	4926	5000	5395	6300	3922	4444	5339	4928	5656	4385	5021	7426	6698	4174	6443	5311	5988	6047	8510	7485
valine	176579	162168	135917	205201	180966	248153	175654	197446	206267	247591	160137	135443	95558	94909	162186	156383	120435	122573	113750	90722	168837	129756	103016	124994	125578	114293	173688	121338	169544	124485	160118	214666	167738	193140	173569	157722	153266	148813	195086	172829
uric acid	1162	4743	4717	3100	9299	2856	3046	7941	3092	2967	5518	3177	2539	3853	1607	5039	3339	5852	7432	4628	4574	5459	7027	6543	1607	12631	3494	11579	8734	4259	6412	5755	9162	5942	12052	4146	6095	3907	6617	9649
urea	9879	1475832	1591953	2527	2786	5580	1539803	15089	988429	8807	4367	1364428	1424019	1260659	1086070	1524739	590102	1168907	924460	1229273	1510355	1238216	1289260	1156473	1398970	1531000	1177089	1417028	1623184	1136404	987100	16974	5556	11511	1533430	1035958	1046382	1622486	5378	6101
uracil	3107	1478	2182	2005	1981	3493	713	329	1933	1616	2500	2390	2418	2904	1808	1805	2163	2042	2035	1993	2166	1932	1580	1491	3189	2524	2142	3238	2104	2294	3619	2346	2870	1826	1149	2113	3321	2717	2821	3928
tyrosine	150321	121799	98620	178173	138351	180008	118231	162388	180677	171169	148640	120918	125625	133633	205473	253401	152051	164496	127112	126166	89310	117165	90015	104515	152153	107552	91190	123287	142378	132517	119656	110602	129555	107250	87641	128813	108763	98304	138566	124312
tryptophan	109531	109613	81041	112802	54087	139667	91183	111760	76590	88803	98218	103355	6429	77227	107586	159145	87141	108825	97974	63330	51705	101171	74092	87691	77877	39367	90894	62902	94710	88444	105161	103839	115830	57279	62934	82322	93576	55186	120743	116639
trans-4-hydroxyproline	4288	2991	2269	3579	3600	3443	4480	3528	3884	6526	3499	3964	1785	2031	2957	3249	3151	2318	2217	1752	3111	2784	2404	4532	4107	1706	2773	1708	8114	3444	6868	1869	6931	947	2218	3978	5484	3340	4106	7334
thymidine	4047	4011	3600	2288	2876	4901	3217	2273	2280	2371	2811	4280	4491	3820	2052	2968	2943	2781	1546	1727	3568	1546	2052	2294	3934	2986	1853	4482	3598	2902	807	1809	2155	1871	1558	1654	596	3632	2798	2774
threonine	49031	24744	34531	61029	64102	77699	44942	40892	51594	63343	31271	28751	24738	28022	41283	43238	28036	38246	23024	24211	33542	29366	25649	27369	24247	21020	48177	25624	43002	31761	34508	23142	38347	27106	24541	33168	33450	24438	42429	34874
threonic acid	4492	5748	4301	5408	828	1681	3170	4850	3601	5057	4197	4263	3183	3541	2526	3334	1716	2061	3111	1978	1943	2723	2164	4847	2461	1878	695	2106	1611	2734	6242	2353	6904	1214	3400	2311	5434	3135	3212	6583
taurine	5229	8339	6119	10243	15852	14528	2566	16101	4527	5719	9263	7507	3571	3259	3963	11652	8772	8067	4643	8385	4429	3423	3770	3482	4618	1542	7706	3303	9691	6980	10018	8349	10689	1934	5071	5949	12320	8560	11125	12912
succinic acid	6173	2148	4146	6025	12648	8660	4895	9155	5024	4344	2334	3091	3077	3726	7902	4995	2877	202	2847	4563	3803	3479	2196	2013	3341	7902	5056	5774	10995	2219	12699	3426	14553	3249	4526	6088	10411	920	2561	13397
stearic acid	843857	795360	837596	588181	988768	794710	979793	724609	996800	1086998	1297107	942996	667875	741456	713776	784316	1032394	673916	737146	895289	717104	664741	858860	939644	992013	828400	873369	832729	803282	784673	884654	1048203	903968	914155	915282	1169376	934225	909071	1037954	1097956
sorbitol	18646	13049	6912	19116	30559	20712	12183	14834	28253	19967	14318	13008	17964	18164	17555	9565	17646	20008	14773	14652	11085	19170	8029	3095	2490	13600	11321	11851	15998	9493	16742	16159	12470	10110	3584	13566	5839	4034	13041	17657
serine	188421	111970	125937	219345	201773	218666	174630	176600	187201	209174	129205	136567	109011	117197	204334	241023	153877	177928	112523	127974	142720	144211	102970	136364	169999	123856	189970	120048	153982	129415	131353	130413	171974	126134	114377	152156	143723	109217	126039	153485
ribose	1973	3271	3156	4748	1201	3356	3185	3616	19546	4426	5076	3601	3289	3560	2357	3001	5494	3069	2390	2035	2334	2810	2478	636	2750	2863	3566	1784	1826	2510	3954	1274	3149	2298	3890	530	3493	2961	3502	3765
pyruvic acid	46453	21066	38367	48149	36269	63626	45080	62787	32381	20908	15969	20235	20042	15488	36451	54618	18072	26866	31652	16727	29765	24435	19773	895	69714	24639	45113	36930	23434	17424	20714	9878	20684	13551	21326	17332	18579	23764	41713	12674
pyrophosphate	3833	3323	4421	3115	10507	8354	3324	4132	3313	5052	3453	3852	4731	4886	2904	4020	4186	4782	4115	5471	3885	3472	3737	4189	3462	5096	3659	4769	14610	4407	3048	7276	3400	8864	6929	3836	3723	4645	3883	3822
pseudo uridine	6953	5764	3843	5571	6363	5295	8094	5956	6741	7705	4107	4914	5898	5758	5452	7187	3956	4344	4319	4234	4721	3721	4526	6689	6736	1332	6155	4037	7258	4595	6688	3157	3441	6451	8976	7445	6117	7604	8563	7808
propane-1,3-diol	28829	31077	33798	28247	13134	37757	33199	18846	215	35215	29856	30036	28816	30874	27407	34806	25234	24090	30385	35331	29123	28448	29783	30056	38376	27532	27584	2435	27717	27198	26372	35375	33842	32122	33062	26768	24553	35001	30296	16098
proline	34172	15635	8307	48503	28585	31906	23972	42875	16308	42212	17528	17576	5059	7019	14273	28371	22884	14629	8204	8136	12981	15931	6111	21439	19613	3887	30796	5826	31592	8264	24459	11757	24346	3170	6300	26590	25894	10111	23474	30359
phosphate	477088	354302	357472	473517	574730	426311	331035	506780	355531	375009	465763	392816	432556	336394	311798	478547	361121	366060	266337	338177	460327	310075	381195	340962	504963	370822	399276	366425	500460	333078	517993	740236	611492	763362	609269	347295	440628	555074	685067	619498
phenylalanine	58054	52430	33461	58630	52631	63771	47698	53602	50817	68346	47268	45230	23489	24381	44191	50019	49109	43813	31062	25293	38927	34054	34517	50078	48042	24273	45248	28834	54097	35120	53912	53948	54635	43782	40402	45812	53406	36989	55139	53946
parabanic acid	2800	3743	6081	2510	6799	3974	2733	3484	4790	1883	2197	1680	6563	4659	6377	2736	1202	2275	4042	3302	4584	5112	4929	2299	3548	8803	999	6111	3605	2163	1915	3967	3900	7788	5609	1465	1496	3122	3763	2355
palmitoleic acid	4261	6131	3911	1763	2226	4434	5242	1679	4262	6251	1015	849	899	481	1318	1487	938	767	270	383	1595	3198	7678	8738	11004	3835	4308	3758	2636	4818	1328	1602	2030	2175	1691	925	1397	1192	1430	1440
palmitic acid	123593	124231	119236	85061	136347	123281	146842	95701	147327	174814	165264	123200	94015	99868	101955	104384	122848	89428	95391	111927	101183	100862	139142	154709	185309	124192	126001	126158	108817	121050	125748	140950	121409	128115	106359	129676	121531	116728	137018	150171
oxoproline	241205	163395	172377	178135	273191	244324	185641	237562	159874	242002	219147	212292	147803	167539	177068	203417	221150	186370	148468	139048	143063	199738	202757	228253	153067	141219	227967	124546	222078	154250	238601	188384	244753	184484	233645	233196	224398	146594	270140	238903
oxamic acid	2677	2507	3568	2418	5851	5051	2909	2981	3345	2633	2150	2628	3722	3154	3573	3719	2035	1205	2544	3996	3893	2885	3037	1941	3354	5345	2867	3523	3334	2293	2476	3389	3507	5230	3428	2178	2269	2827	4115	2948
oxalic acid	31288	32943	72806	13291	73496	63461	34061	33322	65149	24582	19997	21986	72383	55162	80354	41605	16373	39851	53862	75852	69130	53647	74252	18031	62236	127299	18633	78692	42317	44879	16590	44404	39942	102675	72251	12457	13687	40710	45247	24643
ornithine 4TMS	80263	58708	51824	87023	93304	151985	66971	72299	81400	87634	96136	96809	44902	38853	59990	117265	57348	65620	86244	40830	48053	166943	36604	40605	95272	30740	50539	40477	105990	66551	63489	79182	63503	64317	58582	48262	63852	48291	93863	65851
oleic acid	345	1115	709	6762	988	13865	17451	822	1473	23465	821	17130	8516	8556	1597	13862	693	1648	6108	9190	1054	938	2648	2266	3942	329	1403	11566	2593	1572	12973	14523	8239	6257	17024	11466	12890	970	19105	15717
nicotinic acid	5506	6430	11009	2511	11746	10434	6468	5629	12402	5948	2247	3127	21491	9204	9278	8695	3039	4713	9802	10030	10773	13157	12505	4871	7679	23967	1060	10956	9199	7517	4292	6994	7266	18178	12602	4085	2559	8089	7531	6125
myristic acid	3912	6507	5377	3294	5173	6691	6771	3959	5374	6922	4707	4447	253	3711	3879	4590	3741	3247	2364	4603	4149	4464	6827	7358	8304	5094	5474	5462	4454	5307	4604	6077	4728	5527	4019	3677	5109	5081	5449	5865
myo-inositol	28283	24282	20415	27185	27484	18530	17563	32818	19119	22575	16452	14135	18565	19176	22705	13501	13543	19095	19638	15806	22749	11756	21636	19907	14313	12140	21597	16501	18526	22069	20248	24357	23776	5843	25412	21742	17606	14125	23757	13910
methylmalonic acid	52420	49734	51138	50226	63475	68726	63562	58502	422814	68812	67236	40499	35296	42028	43696	41679	36296	38083	36125	46952	55121	40307	34438	45920	12341	7669	47321	8046	51640	37828	17300	60039	47983	52918	83514	13341	49793	54991	54222	58697
methionine	30847	20257	19809	34203	29371	36640	24645	25279	30299	32695	12444	26985	13872	15085	30141	25631	11820	20774	17073	21962	22514	20334	16825	21730	16063	17902	30421	20377	25190	22757	23565	13029	25993	14679	19177	24046	24027	19398	24548	23548
mannose	98874	109725	80079	66348	79892	65649	78428	73313	84583	102204	63334	87287	64742	81091	77559	74137	69987	75021	68450	70529	62322	79392	56292	117453	84816	72631	71468	72222	74463	84853	79695	94609	85253	59575	93807	93505	79601	109640	123131	79500
malic acid	36412	6648	17334	71830	60255	47480	32703	54071	34330	32753	7361	4729	21656	22558	38934	27440	7056	6844	6428	13200	15758	13983	4362	3671	14576	24022	23657	12501	39026	4726	27909	4479	29829	5629	8401	28873	24261	3953	6827	26267
lyxitol	2727	1459	3680	2623	3049	3133	3228	4565	3380	3330	2967	2096	3387	2401	2702	3129	2960	2925	2853	2983	2670	2753	3115	2774	2084	2588	2575	2759	3989	2821	4431	3197	5089	2524	3190	161	3739	2678	3203	4612
lysine	13853	14699	12088	23641	11196	18227	14473	12851	18090	11449	6977	9610	13120	12862	21334	15387	9504	22861	12344	10965	5568	17118	9933	7814	10315	5074	11660	10953	13525	15882	10745	9656	11483	7213	8031	6665	10841	7623	7412	12611
linoleic acid	9014	14774	15507	4362	9769	12063	15358	5996	16838	16748	12765	22617	11543	12775	13110	9657	9011	11207	7325	11419	11449	5484	22281	20432	36225	7630	14787	10768	9428	18002	20856	21417	18386	19030	19959	15743	16777	19424	20125	21913
leucine	333681	297902	232232	293954	275847	364828	214473	299233	344049	401188	246418	228846	142965	154377	271214	188620	192378	216033	199073	174640	315921	244883	210341	245363	215401	147488	299807	192743	273508	244200	314751	418694	343449	368011	347801	229622	252007	236492	350924	333720
lauric acid	15903	16586	17632	12080	20530	19840	25171	10162	16495	22018	26345	14703	16687	12121	12721	13393	12282	12640	12600	24450	17395	14161	21658	16880	18146	20063	19428	15243	14482	10299	8096	15136	16826	22655	25607	14258	10668	18986	24650	23796
lactic acid	815104	308369	797786	2117871	550331	1024292	846078	1377616	83002	357343	223341	176742	340986	285906	384590	401424	248999	34647	568205	201524	1512634	285637	244857	231349	817308	5071	810882	393605	560993	156525	354568	154632	273759	157082	235564	426823	352028	436739	331557	361894
isoleucine	197730	172834	129503	209988	197849	270790	179738	205878	210114	254542	146185	140898	107817	105624	169379	136294	119321	125543	111335	117812	197120	147000	116895	132995	127534	109851	175191	128850	193684	140086	179854	235470	196075	220679	195115	164863	179076	144636	183094	189600
isocitric acid	6007	5378	4548	4201	8677	9296	5636	7683	4315	4614	4416	4454	4186	4218	5669	3230	3474	3154	4197	1605	4220	3048	2616	4572	5863	5733	4645	4574	7103	3979	3209	7605	5878	5669	2263	2807	5446	3047	5011	6667
indole-3-propionic acid	6007	693	489	2390	13960	20060	10400	9443	6982	4382	782	1253	4517	5027	3256	1644	1502	1385	1112	1113	389	10065	619	608	770	3235	10258	1615	12690	1178	1803	2273	1700	2308	979	7744	2119	1621	1142	2816
hexuronic acid 2	4733	3829	3240	7710	14224	8821	2753	6007	13187	6979	4033	3745	3555	5762	5512	3454	4848	5756	3936	3756	2461	5076	3268	3388	2676	3924	3502	3483	6465	3818	3787	4354	4731	4349	3376	3626	4012	3330	3817	4544
hexuronic acid 1	32757	23124	12703	72548	131321	89867	3005	51922	143744	54337	10934	11881	32509	31777	29299	5448	12405	11213	16053	14760	804	12350	16806	17637	16047	8515	15252	19713	53333	9292	32608	22958	26557	14324	14720	15548	19241	9512	2700	30053
heptadecanoic acid	11532	11154	8224	10150	10456	11945	11982	10570	12197	12567	13410	9741	8915	10312	9622	8861	12102	8941	10963	10945	10019	7872	9230	13176	10031	9645	11586	8935	8912	3197	8381	14125	13087	12934	13020	2710	11943	13874	14500	13229
glycolic acid	6094	6382	13392	8449	13677	5554	7077	13623	7701	7403	10420	9784	17564	14563	5317	3609	5509	4589	10471	5585	11383	5634	6152	5660	7824	9915	5825	4429	11867	9018	5622	9813	5369	10819	4197	13455	5661	11393	16416	6428
glycine	98139	74775	92182	119675	117882	132352	92518	100678	113005	132805	74669	67341	70200	63205	96741	140776	81605	86704	70542	74670	95837	65660	76288	76634	127923	79523	118706	78505	119440	75606	89140	68041	99437	75794	74131	99410	83181	76787	118871	103241
glycerol-alpha-phosphate	5577	3788	4755	3658	1720	1278	3482	6441	3345	5520	5342	4298	4100	4254	4564	1298	3277	4137	4047	3003	3306	5494	4629	4855	1832	2484	2835	3817	2180	4786	5702	4956	7382	5072	3625	3117	6058	5274	4206	7086
glycerol	316488	387947	351030	200349	292186	277847	366071	325091	225440	293054	284250	374262	355140	328291	312895	352920	287092	306788	397378	301354	369540	297770	428986	428399	557264	424204	357985	397549	308913	384191	423486	608124	440154	660127	340859	233097	410317	266181	353854	429895
glyceric acid	10398	11269	8835	14680	6982	4815	6396	11522	3371	11471	9364	8941	8481	7818	5158	9018	1719	6573	4482	4355	2520	6368	6664	8786	7454	6646	6204	772	5748	356	12072	6132	14103	5748	8793	1423	9119	8037	5713	12387
glutamine	41404	59450	48475	65612	37916	69473	70654	49671	42223	42415	32524	49154	43993	39404	53960	64621	21598	53946	45866	36232	39241	63557	58193	66301	66682	25582	41929	43839	46559	59435	54085	45628	69816	35517	56059	19345	40914	44569	76843	62305
glutamic acid	3210	1984	1783	2289	3935	2253	2623	3737	3116	3715	1297	2490	1352	1385	3432	3471	3053	2733	2104	1811	1752	1906	2158	2995	2274	1631	2507	1633	4152	1992	3629	1492	3448	1210	1392	2243	3406	1448	2065	2391
glucuronic acid	18622	9405	6519	41004	83145	46249	11298	28050	76772	33949	7848	7265	17942	17042	15826	8735	8051	9007	8225	7291	5659	8382	9413	9206	7276	7376	9558	7586	28507	5895	13328	13561	15146	14101	9918	10675	12165	6300	2769	13832
glucose-1-phosphate	2445	2527	1708	1398	2585	2036	2642	1880	2709	1859	2011	1939	5584	5606	3425	2104	1335	3953	4707	3134	1702	3878	2058	1883	2230	5068	1454	3895	1903	3388	2221	1820	2156	3623	2301	2258	2059	2701	1521	1662
glucose	3856551	3499108	3221554	3022515	3734570	3081708	2667928	3328355	3411979	3705530	4719009	3773484	4360605	4522601	3723483	3133793	4685854	4595562	4520395	4443365	2502056	4473142	3294038	3264087	2388972	4094174	3103734	4104428	2906450	4268099	3472377	3699576	3787984	3911167	2985180	3836533	3544803	3439536	3763881	3601567
fumaric acid	18330	4938	9239	30958	23915	17931	11813	23676	12359	18317	5076	5903	9018	11041	12367	11525	4846	5245	4126	7492	9216	3095	4910	3563	7991	7484	13194	3515	11976	4332	10343	3572	13805	5394	8039	13335	12129	5109	6364	15297
fucose	7016	6790	7013	9992	8288	4722	6460	11273	7553	7089	9011	4492	10576	9771	8967	6150	8290	9293	9362	8894	6715	9644	6373	7010	6069	3918	6495	8787	14491	8071	9199	8730	11004	6990	6760	7404	9276	6330	8233	9650
erythritol	3763	3536	2556	4393	4561	5230	5192	4850	3080	3210	3930	3214	3147	3365	4040	3525	3061	3067	3308	2604	2829	2056	2069	2725	3884	3722	3254	2330	4578	3162	5047	2726	5473	4050	2770	3683	4321	2788	3779	5380
diglycerol	10387	8648	9342	6980	5020	5431	7511	12244	9933	10355	9924	8909	9113	9143	9434	5150	7341	8405	8554	5207	6937	1522	9699	9844	5383	6459	2123	8057	6712	10574	12063	10346	2513	11538	11046	6701	11650	10968	8353	10370
creatinine	105571	66509	65911	146802	49950	90267	50438	100982	42446	39812	42359	94751	27232	32073	37982	96552	95618	66923	39165	42020	43585	30952	22898	39052	32128	28813	60342	65832	94088	49408	56597	67741	42736	50914	32048	118078	58522	48713	84618	49116
citrulline	6531	10786	10353	13852	8324	10467	9380	9755	7305	8717	4546	7432	7328	7347	6433	10025	6013	8481	5897	6384	7356	9332	8325	8740	5497	5449	5049	9028	8448	8930	9114	5642	2677	6459	5040	7428	8395	7942	4684	9981
citric acid	200774	196733	168320	184253	262208	324074	236525	244379	165827	191151	163571	183251	179704	176700	254989	270237	129058	135750	123665	140262	173579	148292	188146	190972	285373	226731	190489	109795	276281	147941	244348	196897	266200	214867	138097	212924	206942	141472	160026	251265
citraconic acid	31082	15775	19753	13156	32152	34309	28055	33067	22905	6431	11351	12829	17541	17061	23693	25168	9315	10590	24843	15566	16884	16504	16601	17503	29916	18228	25938	14575	28695	12584	22475	15107	23540	14785	19845	20391	19922	12028	12506	22505
cholic acid	663	363	377	2837	151088	2275	556	821	2885	1682	294	376	359	506	530	18182	359	261	412	521	308	484	452	369	2734	605	458	369	1586	333	297	392	464	527	276	498	445	354	290	275
cholesterol	366189	276973	348795	290540	260885	142307	382692	445686	187864	516094	546454	493793	380652	418540	394348	228053	633012	532031	476951	481460	459510	416176	715387	656243	268608	491412	323591	310455	179307	538148	379352	762968	641021	724104	600713	376292	481715	536305	680720	564658
caprylic acid	11854	11631	11471	9033	13259	14841	12743	10633	10623	13251	11799	12433	12540	10266	12433	12658	10013	9052	11057	12138	10530	10551	9900	11470	15469	10294	12396	10479	12459	10317	11253	14054	12732	17914	11900	10407	10899	11283	14043	12746
benzoic acid	21043	22504	23201	22175	7057	21132	26538	23518	20643	25817	26867	27477	25111	20864	19494	19494	17926	15328	19621	14343	17717	20103	26883	25625	29139	17564	22045	16825	3957	22385	24994	29314	32321	22257	19358	25429	27013	28803	23017	27782
arachidonic acid	11036	11555	13801	9329	6868	6649	11180	10201	11479	12994	20250	10978	7224	8678	11364	6604	12042	11197	12465	11997	9755	16363	12825	14808	12817	6309	9543	9294	6570	13533	13833	12638	14332	14658	14102	5791	11517	10323	12941	19476
arabitol	5338	5024	4039	3836	1834	8698	3153	4882	4823	5423	4047	1976	4359	5091	3857	2866	3507	4294	4527	3922	3356	4236	3966	4559	4145	2982	3051	2938	4839	3869	4738	3811	5382	4199	3932	973	4553	3538	2687	5212
aminomalonate	4898	4251	6897	6182	9090	7616	5247	1378	6478	5134	2512	3689	5019	4383	8485	8216	3149	6941	4767	5875	8758	5991	4002	4128	8229	9015	5636	6715	6003	4627	4214	4271	877	4364	5284	3519	3894	5051	5008	5420
alpha-tocopherol	2482	2448	908	1656	731	1085	2502	2433	2110	5706	5751	6852	1709	1940	4023	2462	3938	7245	5345	2430	3538	3422	7763	9160	3613	3077	2990	4317	308	4291	6555	5004	5618	2913	9043	3632	8110	6588	8204	7939
alpha-ketoglutarate	11795	3704	10674	10021	18868	21214	9248	15419	9732	9299	5707	6416	10579	8708	22772	18165	4284	4889	4414	6505	9200	7262	4195	1225	13348	8962	15767	5316	16685	4192	17397	3192	13856	2394	5436	11265	14243	3253	5061	18812
alanine	214215	150835	166625	358553	226116	288979	217326	316431	210593	233179	164095	142360	149076	129731	207924	218215	156771	167048	157374	130435	159650	10997	89729	115067	216630	99186	231182	152547	164724	129283	160953	126842	192160	114369	115265	213693	209963	103788	224666	233252
adipic acid	4629	3132	2663	1650	4548	2711	4707	2642	2756	3076	8584	5694	1817	2199	1574	2967	10453	2199	3094	2341	2164	1598	3465	7905	4139	1807	6777	2167	4072	2281	5108	3260	3603	2281	2371	12920	5050	2830	3297	4059
3-hydroxybutyric acid	247825	381198	174110	64496	186644	327542	160570	78871	299877	269217	131313	179486	79289	98985	191531	117718	51040	53960	59640	120814	71924	70307	632981	628428	290022	118860	267293	92153	155707	186026	356277	236028	370110	258748	270324	133879	285941	127403	190133	359595
2-ketoisocaproic acid	43364	28080	36531	25069	21957	53397	37330	14232	25700	33831	17840	20117	14235	13772	29418	21353	16416	15827	19121	15819	49685	15629	20263	21579	26162	16860	44276	20595	44783	23159	24959	16257	30532	18122	24613	19193	23122	28234	31254	25984
2-hydroxyvaleric acid	11183	11882	10715	7908	12819	11725	10250	10133	11333	12846	8212	10910	9376	7157	9767	11012	9288	7950	10770	11846	9875	10278	11059	10107	11507	10893	10634	10979	12006	9254	9795	12718	11563	11464	10594	9103	11022	10236	9611	9927
2-hydroxybutanoic acid	57261	56617	31408	22594	21068	60907	23843	55078	30343	31353	15496	9233	115398	84513	120535	34216	27235	63901	81441	120721	105540	82020	113340	48069	106395	202260	25592	135163	67324	69638	21316	74521	61863	152514	113274	7050	16324	63667	22781	39384
2-aminobutyric acid	9499	4310	4790	8463	12060	16322	11271	4947	11372	6879	3263	2917	4388	4014	5319	6071	2369	3016	3884	3058	6576	2581	3035	2633	7166	2256	10811	1893	14271	4612	3773	2549	4185	1985	3359	4029	3562	3402	4719	5881
1,5-anhydroglucitol	61548	81160	73110	40928	49664	44168	65340	58174	48316	65176	6113	25294	24115	25069	33271	28267	45477	39334	36857	33643	60290	72893	93761	96088	61696	78342	54046	74802	58324	89797	24305	6271	27333	8085	13082	25966	30299	58216	33071	25984
1-monoolein	4787	6634	5418	3678	4811	3762	2466	6115	5169	4175	8675	7086	4558	6618	4740	6520	6151	6617	6038	4494	5171	6025	6546	9325	2000	8791	6181	10009	4523	3316	6205	1269	11148	13665	12143	7268	7807	7344	10986	8476
