# Supplementary material for: Mammary Tumorigenesis and Metabolome in Male Adipose Specific Monocyte Chemotactic Protein-1 Deficient MMTV-PyMT Mice Fed a High-Fat Diet
Source: Front Oncol. 2021 Sep 9;11:667843. doi: 10.3389/fonc.2021.667843 (PMC8458874; doi:10.3389/fonc.2021.667843)
Supplement: Supplementary file 2 [file Table_2.xlsx]

## Sheet: 34B pathway_results
Supplemental Table S2. Metabolic pathways and related statistics identified by the pathway analysis in MMTV-PyMT mice.
KEGG pathway	Total	Expected	Hits	Raw p	-Log10(p)	Holm adjust	FDR	Impact
Aminoacyl-tRNA biosynthesis	48	2.4542	15	3.1012e-09	8.5085	2.605e-07	2.605e-07	0.16667
Arginine biosynthesis	14	0.7158	7	1.7929e-06	5.7464	0.00014881	7.5302e-05	0.40609
Valine, leucine and isoleucine biosynthesis	8	0.40903	5	1.5267e-05	4.8162	0.0012519	0.00042748	0
Alanine, aspartate and glutamate metabolism	28	1.4316	8	4.399e-05	4.3566	0.0035632	0.00092379	0.36138
Glyoxylate and dicarboxylate metabolism	32	1.6361	8	0.00012594	3.8998	0.010075	0.0021158	0.25927
Citrate cycle (TCA cycle)	20	1.0226	6	0.00032119	3.4932	0.025374	0.0044966	0.3028
Galactose metabolism	27	1.3805	6	0.0018391	2.7354	0.14345	0.022069	0.06879
D-Glutamine and D-glutamate metabolism	6	0.30677	3	0.0023007	2.6381	0.17716	0.024158	0.5
Butanoate metabolism	15	0.76693	4	0.0056087	2.2511	0.42626	0.052348	0
Phenylalanine, tyrosine and tryptophan biosynthesis	4	0.20452	2	0.014481	1.8392	1	0.12164	1
Glycine, serine and threonine metabolism	34	1.7384	5	0.026596	1.5752	1	0.2031	0.52433
Biosynthesis of unsaturated fatty acids	36	1.8406	5	0.033277	1.4779	1	0.21877	0
Nitrogen metabolism	6	0.30677	2	0.033857	1.4704	1	0.21877	0
Arginine and proline metabolism	38	1.9429	5	0.040925	1.388	1	0.24555	0.33542
Valine, leucine and isoleucine degradation	40	2.0452	5	0.049564	1.3048	1	0.26684	0.03348
Glutathione metabolism	28	1.4316	4	0.050827	1.2939	1	0.26684	0.11548
Pentose and glucuronate interconversions	18	0.92032	3	0.06027	1.2199	1	0.2978	0.20312
Cysteine and methionine metabolism	33	1.6873	4	0.083918	1.0761	1	0.39162	0.16809
Ascorbate and aldarate metabolism	10	0.51129	2	0.088984	1.0507	1	0.3934	0.25
Pyruvate metabolism	22	1.1248	3	0.09841	1.007	1	0.3987	0.29082
Neomycin, kanamycin and gentamicin biosynthesis	2	0.10226	1	0.099676	1.0014	1	0.3987	0
Phenylalanine metabolism	12	0.61355	2	0.12226	0.91272	1	0.4668	0.35714
Glycerolipid metabolism	16	0.81806	2	0.1954	0.70907	1	0.70137	0.33022
Primary bile acid biosynthesis	46	2.3519	4	0.20537	0.68745	1	0.70137	0.07802
Fatty acid biosynthesis	47	2.4031	4	0.21632	0.6649	1	0.70137	0.01473
Synthesis and degradation of ketone bodies	5	0.25564	1	0.23108	0.63624	1	0.70137	0
Linoleic acid metabolism	5	0.25564	1	0.23108	0.63624	1	0.70137	1
Fructose and mannose metabolism	18	0.92032	2	0.23379	0.63117	1	0.70137	0.03313
Pantothenate and CoA biosynthesis	19	0.97145	2	0.25318	0.59658	1	0.73334	0
Pentose phosphate pathway	22	1.1248	2	0.31139	0.5067	1	0.86795	0
Pyrimidine metabolism	39	1.994	3	0.32138	0.49299	1	0.86795	0.13416
Propanoate metabolism	23	1.176	2	0.33065	0.48063	1	0.86795	0
Taurine and hypotaurine metabolism	8	0.40903	1	0.34352	0.46405	1	0.87441	0.42857
Tyrosine metabolism	42	2.1474	3	0.36452	0.43828	1	0.90057	0.16435
Ubiquinone and other terpenoid-quinone biosynthesis	9	0.46016	1	0.37726	0.42335	1	0.90543	0
Biotin metabolism	10	0.51129	1	0.4093	0.38796	1	0.95502	0
Porphyrin and chlorophyll metabolism	30	1.5339	2	0.45973	0.3375	1	1	0
Inositol phosphate metabolism	30	1.5339	2	0.45973	0.3375	1	1	0.12939
Nicotinate and nicotinamide metabolism	15	0.76693	1	0.54662	0.26232	1	1	0
Starch and sucrose metabolism	15	0.76693	1	0.54662	0.26232	1	1	0.32523
Histidine metabolism	16	0.81806	1	0.57003	0.2441	1	1	0
Amino sugar and nucleotide sugar metabolism	37	1.8918	2	0.57365	0.24135	1	1	0.01667
Fatty acid degradation	39	1.994	2	0.6029	0.21975	1	1	0
Selenocompound metabolism	20	1.0226	1	0.65233	0.18553	1	1	0
Purine metabolism	66	3.3745	3	0.66826	0.17506	1	1	0.01945
beta-Alanine metabolism	21	1.0737	1	0.67035	0.1737	1	1	0
Sphingolipid metabolism	21	1.0737	1	0.67035	0.1737	1	1	0
Lysine degradation	25	1.2782	1	0.73364	0.13452	1	1	0
Glycolysis / Gluconeogenesis	26	1.3293	1	0.74749	0.12639	1	1	0.10044
Phosphatidylinositol signaling system	28	1.4316	1	0.77309	0.11177	1	1	0.03736
Arachidonic acid metabolism	36	1.8406	1	0.85226	0.06943	1	1	0.33292
Fatty acid elongation	39	1.994	1	0.87429	0.058344	1	1	0
Tryptophan metabolism	41	2.0963	1	0.88715	0.052005	1	1	0.14305
Steroid biosynthesis	42	2.1474	1	0.89308	0.049111	1	1	0.0282
Steroid hormone biosynthesis	77	3.9369	1	0.98423	0.0069036	1	1	0.00662
