# Supplementary material for: Mammary Tumorigenesis and Metabolome in Male Adipose Specific Monocyte Chemotactic Protein-1 Deficient MMTV-PyMT Mice Fed a High-Fat Diet
Source: Front Oncol. 2021 Sep 9;11:667843. doi: 10.3389/fonc.2021.667843 (PMC8458874; doi:10.3389/fonc.2021.667843)
Supplement: Supplementary file 3 [file Table_3.xlsx]

## Sheet: AIN93G vs HFD node table
Supplemental Table S3A. Network statistics when mice fed the AIN93G diet were compared to mice fed the high-fat diet, regardless of genotype.
Id	Label	Degree	Betweenness
C00022	Pyruvic acid	27	93.72
C00037	Glycine	25	65.92
C00073	L-Methionine	22	43.22
C00221	Beta-D-Glucose	20	68.96
C00188	L-Threonine	20	35.29
C00327	Citrulline	16	26.93
C00712	Oleic acid	15	28.82
C00451	D-threo-Isocitric acid	14	24.17
C00116	Glycerol	13	29.39
C00376	Retinal	11	11.2
C00006	NADP	10	13.74
C00008	ADP	10	12.05
C00010	Coenzyme A	9	8.16
C00002	Adenosine triphosphate	9	5.79
C03878	Beta-N-Acetylglucosamine	8	10.06
C08362	Palmitoleic acid	8	8.11
C00305	Magnesium	8	6.48
C06424	Myristic acid	8	6.43
C00011	Carbon dioxide	8	5.47
C00007	Oxygen	8	5.45
C00020	Adenosine monophosphate	8	4.99
C00004	NADH	7	3.5
C00872	Aminomalonic acid	7	2.77
C01330	Sodium	7	2.53
C00018	Pyridoxal 5'-phosphate	6	4.11
C00249	Palmitic acid	6	3.13
C00051	Glutathione	6	2.76
	Hexacosanoic acid	6	2.25
C00084	Acetaldehyde	6	1.76
C00026	Oxoglutaric acid	6	1.54
C00025	L-Glutamic acid	6	1.54
C00064	L-Glutamine	6	1.54
C00158	Citric acid	6	1.54
C00062	L-Arginine	6	1.52
C07326	1,5-Anhydrosorbitol	4	0.51
C00399	Ubiquinone-1	3	0.47
C00191	D-Glucuronic acid	3	0.16

## Sheet: WT vs Mcp1KO node table
Supplemental Table S3B. Network statistics when wild-type mice were compared to MCP-1 knockout mice, regardless of the diet.
Id	Label	Degree	Betweenness
C00116	Glycerol	46	260.42
C00022	Pyruvic acid	42	148.18
C00065	L-Serine	39	104.04
C00047	L-Lysine	37	98.11
C00041	L-Alanine	36	79.49
C00188	L-Threonine	33	65.57
C00082	L-Tyrosine	29	47.34
C00376	Retinal	12	11.17
C00366	Uric acid	12	9.99
C00002	Adenosine triphosphate	11	12.78
C01330	Sodium	11	12.4
C00305	Magnesium	10	12.33
C01595	Linoleic acid	10	8.16
C00794	Sorbitol	10	5.12
C00004	NADH	10	2.81
C00008	ADP	9	9.22
C03878	Beta-N-Acetylglucosamine	9	3.49
C00007	Oxygen	9	2.71
C00020	Adenosine monophosphate	9	2.6
	Neotrehalose	8	8.32
C00006	NADP	8	0.76
C00011	Carbon dioxide	8	0.76
C00010	Coenzyme A	7	1.98
C00084	Acetaldehyde	7	1.19
C00048	Glyoxylic acid	7	0.48
C00026	Oxoglutaric acid	7	0.04
C00037	Glycine	7	0.04
C00025	L-Glutamic acid	7	0.04
C00079	L-Phenylalanine	7	0.04
C00078	L-Tryptophan	7	0.04
C00062	L-Arginine	7	0.04
C00097	L-Cysteine	7	0.04
C00073	L-Methionine	7	0.04
C00407	L-Isoleucine	7	0.04
C00123	L-Leucine	7	0.04
C00183	L-Valine	7	0.04
C06424	Myristic acid	6	2.18
C00249	Palmitic acid	6	1.48
C00962	Beta-D-Galactose	6	0.95
C00158	Citric acid	6	0.52
C00027	Hydrogen peroxide	6	0.47
C00018	Pyridoxal 5'-phosphate	6	0.45
C00217	D-Glutamic acid	6	0.04
C00135	L-Histidine	6	0.04
C00049	L-Aspartic acid	6	0
C00064	L-Glutamine	6	0
C00740	D-Serine	6	0
C00214	Thymidine	5	1.32
C00221	Beta-D-Glucose	5	0.74

## Sheet: HFWT vs HFMcp1KO node table
Supplemental Table S3C. Network statistics when high-fat diet-fed wild-type mice were compared high-fat diet-fed MCP-1 knockout mice.
Id	Label	Degree	Betweenness
C00123	L-Leucine	42	288.83
C00407	L-Isoleucine	42	288.83
C00183	L-Valine	42	288.83
C00221	Beta-D-Glucose	12	60.5
C00002	Adenosine triphosphate	4	6.6
C00008	ADP	4	6.6
C00020	Adenosine monophosphate	4	6.6
C00006	NADP	4	6.6
C00011	Carbon dioxide	4	6.6
C00022	Pyruvic acid	4	6.6
C00116	Glycerol	4	6.6
C01330	Sodium	4	6.6
C00007	Oxygen	3	4.4
C03878	Beta-N-Acetylglucosamine	3	4.4
C00305	Magnesium	3	4.4
C00026	Oxoglutaric acid	3	0
C00010	Coenzyme A	3	0
C00100	Propionyl-CoA	3	0
C00037	Glycine	3	0
C00004	NADH	3	0
C00025	L-Glutamic acid	3	0
C00082	L-Tyrosine	3	0
C00079	L-Phenylalanine	3	0
C00078	L-Tryptophan	3	0
C00064	L-Glutamine	3	0
C00188	L-Threonine	3	0
C00441	L-Aspartate-semialdehyde	3	0
C00062	L-Arginine	3	0
C00065	L-Serine	3	0
C00097	L-Cysteine	3	0
C00041	L-Alanine	3	0
C00047	L-Lysine	3	0
C00073	L-Methionine	3	0
C00135	L-Histidine	3	0
C01015	4-Hydroxy-L-proline	3	0
C00141	Alpha-ketoisovaleric acid	3	0
C00109	2-Ketobutyric acid	3	0
C00099	Beta-Alanine	3	0
C05519	L-Allothreonine	3	0
C00148	L-Proline	3	0
C06007	(R) 2,3-Dihydroxy-3-methylvalerate	3	0
C06006	(S)-2-Aceto-2-hydroxybutanoic acid	3	0
C00152	L-Asparagine	3	0
C06010	(S)-2-Acetolactate	3	0
C04272	(R)-2,3-Dihydroxy-isovalerate	3	0
	Neotrehalose	1	0
